# Supplementary material for: Nanomicellar Formulations Loaded with Histamine and Paclitaxel as a New Strategy to Improve Chemotherapy for Breast Cancer
Source: Int J Mol Sci. 2023 Feb 10;24(4):3546. doi: 10.3390/ijms24043546 (PMC9959774; doi:10.3390/ijms24043546)
Supplement: Supplementary file 1 [file ijms-24-03546-s001.zip]

Archive with 1 entries (1 files):
- ijms-2135518-supplementary.pdf
